# Supplementary material for: Development and validation of a nomogram for predicting unfavorable treatment outcomes in patients with pulmonary tuberculosis and diabetes mellitus
Source: Front Med (Lausanne). 2026 Jan 26;13:1722736. doi: 10.3389/fmed.2026.1722736 (PMC12883419; doi:10.3389/fmed.2026.1722736)
Supplement: Supplementary file 1 [file Table_1.xlsx]

## Sheet: Sheet2
ID	Group	Gender	Age	NEUT%	NEUT	LYM	MONO	HGB	RDW	PLT	GLU	ALB	SII	SIRI	NLR	PLR	HRR	NPAR	RAR	GLR	Cough	Fever	Pulmonary Cavity	Hypertension	BMI
1	Unfavorable outcome group	Male	70	59.1	2.55	1.06	0.6	83	16.9	97	4.82	36.5	233.349	1.4434	2.40566	91.5094	4.91124	1.61918	0.463014	4.54717	Yes	No	Yes	No	19.0311
2	Unfavorable outcome group	Male	56	53.8	3.23	1.96	0.33	123	14.2	193	6.16	37.3	318.056	0.543827	1.64796	98.4694	8.66197	1.44236	0.380697	3.14286	Yes	No	Yes	No	22.4913
3	Unfavorable outcome group	Male	57	57	3.46	1.78	0.29	133	13.4	188	4.76	41.1	365.438	0.563708	1.94382	105.618	9.92537	1.38686	0.326034	2.67416	Yes	No	Yes	Yes	30.0712
4	Unfavorable outcome group	Male	49	91.2	10.53	0.67	0.35	113	16.9	166	14.56	32.2	2608.93	5.50075	15.7164	247.761	6.68639	2.8323	0.524845	21.7313	Yes	Yes	No	No	22.2222
5	Unfavorable outcome group	Male	61	63.7	4.54	1.64	0.57	136	12.7	199	11.48	37	550.89	1.57793	2.76829	121.341	10.7087	1.72162	0.343243	7	No	No	Yes	No	21.9713
6	Unfavorable outcome group	Female	68	87.9	8.37	0.51	0.63	118	14.2	260	4.11	36.8	4267.06	10.3394	16.4118	509.804	8.30986	2.38859	0.38587	8.05882	Yes	No	Yes	No	23.4375
7	Unfavorable outcome group	Male	66	62.6	6	3.08	0.42	125	11.7	344	5.14	36.2	670.13	0.818182	1.94805	111.688	10.6838	1.72928	0.323204	1.66883	Yes	No	Yes	No	24.977
8	Unfavorable outcome group	Male	72	74.4	4.38	0.87	0.55	107	13.4	247	6.76	34.3	1243.52	2.76897	5.03448	283.908	7.98507	2.1691	0.390671	7.77011	Yes	No	Yes	No	21.2245
9	Unfavorable outcome group	Female	59	65.4	3.32	1.25	0.42	122	16.4	217	6.78	34.8	576.352	1.11552	2.656	173.6	7.43902	1.87931	0.471264	5.424	Yes	No	Yes	Yes	29.3575
10	Unfavorable outcome group	Male	41	55.1	5.8	2.69	1.91	143	13	257	13.84	39.6	554.126	4.11822	2.15613	95.539	11	1.39141	0.328283	5.14498	Yes	No	Yes	No	24.4898
11	Unfavorable outcome group	Female	60	60.8	1.71	0.53	0.41	88	16.5	173	4.5	37.4	558.17	1.32283	3.22642	326.415	5.33333	1.62567	0.441176	8.49057	No	Yes	Yes	No	25.3906
12	Unfavorable outcome group	Male	56	67.8	5.83	1.92	0.72	112	13	300	11.77	42.7	910.938	2.18625	3.03646	156.25	8.61538	1.58782	0.30445	6.13021	Yes	No	Yes	No	26.1962
13	Unfavorable outcome group	Female	71	73.2	2.93	0.86	0.15	97	15.1	236	17.46	34.9	804.047	0.511047	3.40698	274.419	6.42384	2.09742	0.432665	20.3023	Yes	No	No	Yes	21.7193
14	Unfavorable outcome group	Male	54	78.6	7.19	0.9	0.98	124	13.5	239	8.92	34.2	1909.34	7.82911	7.98889	265.556	9.18519	2.29825	0.394737	9.91111	Yes	No	Yes	Yes	24.5089
15	Unfavorable outcome group	Male	75	69	7.42	2.36	0.82	127	14.9	265	8.56	38.7	833.178	2.57814	3.14407	112.288	8.52349	1.78295	0.385013	3.62712	Yes	No	Yes	Yes	24.977
16	Unfavorable outcome group	Female	48	55.1	3.67	2.61	0.3	130	13.8	259	12.02	43	364.188	0.421839	1.40613	99.2337	9.42029	1.2814	0.32093	4.60536	No	No	No	No	22.2656
17	Unfavorable outcome group	Male	71	66.3	4.05	1.46	0.51	119	13.7	299	4.78	38.4	829.418	1.41473	2.77397	204.795	8.68613	1.72656	0.356771	3.27397	Yes	No	Yes	No	23.5556
18	Unfavorable outcome group	Male	55	71.1	3.71	0.94	0.57	117	13	327	6.68	22.9	1290.61	2.24968	3.94681	347.872	9	3.1048	0.567686	7.10638	Yes	Yes	Yes	No	19.5312
19	Unfavorable outcome group	Male	75	72.5	6.98	1.61	1	101	14.7	292	10.15	28.5	1265.94	4.3354	4.3354	181.366	6.87075	2.54386	0.515789	6.30435	Yes	No	No	No	18.75
20	Unfavorable outcome group	Female	62	88.9	10.88	0.54	0.8	92	13.3	157	13.23	31.8	3163.26	16.1185	20.1481	290.741	6.91729	2.7956	0.418239	24.5	Yes	Yes	Yes	Yes	20.4294
21	Unfavorable outcome group	Female	70	68.8	3.06	0.96	0.37	105	13.1	244	3.17	38.3	777.75	1.17938	3.1875	254.167	8.01527	1.79634	0.342037	3.30208	Yes	No	No	Yes	22.0386
22	Unfavorable outcome group	Male	57	75.5	7.93	2.15	0.41	130	13	274	6.44	40.3	1010.61	1.51223	3.68837	127.442	10	1.87345	0.322581	2.99535	No	Yes	No	Yes	26.7698
23	Unfavorable outcome group	Male	62	81.2	6.11	0.46	0.86	124	14.6	196	12.64	35.6	2603.39	11.423	13.2826	426.087	8.49315	2.2809	0.410112	27.4783	Yes	No	Yes	No	22.8571
24	Unfavorable outcome group	Male	47	78.3	8.96	1.68	0.7	139	12.6	389	7.93	41.7	2074.67	3.73333	5.33333	231.548	11.0317	1.8777	0.302158	4.72024	Yes	Yes	Yes	No	20.3125
25	Unfavorable outcome group	Male	60	63.7	3.55	1.4	0.6	115	13.8	293	4.46	39.1	742.964	1.52143	2.53571	209.286	8.33333	1.62916	0.352941	3.18571	Yes	Yes	Yes	No	18.5901
26	Unfavorable outcome group	Female	58	73.3	7.09	1.5	1.05	123	13.9	325	6.95	30.5	1536.17	4.963	4.72667	216.667	8.84892	2.40328	0.455738	4.63333	Yes	No	Yes	No	23.8751
27	Unfavorable outcome group	Male	68	77.5	4.23	0.7	0.44	108	14.4	179	11.56	33.4	1081.67	2.65886	6.04286	255.714	7.5	2.32036	0.431138	16.5143	Yes	No	Yes	No	21.9671
28	Unfavorable outcome group	Male	56	89.4	11.45	1.09	0.27	135	12.9	274	14.93	35.2	2878.26	2.83624	10.5046	251.376	10.4651	2.53977	0.366477	13.6972	No	Yes	No	No	23.04
29	Unfavorable outcome group	Male	53	54.4	3.47	1.77	1.07	103	13	718	4.84	28	1407.6	2.09768	1.96045	405.65	7.92308	1.94286	0.464286	2.73446	Yes	Yes	Yes	No	19.0039
30	Unfavorable outcome group	Male	53	73.6	4.78	1.14	0.5	115	15	289	6.8	38.1	1211.77	2.09649	4.19298	253.509	7.66667	1.93176	0.393701	5.96491	Yes	Yes	Yes	No	23.8884
31	Unfavorable outcome group	Male	52	64.4	2.44	0.96	0.31	142	12.3	278	13.39	46.1	706.583	0.787917	2.54167	289.583	11.5447	1.39696	0.266811	13.9479	Yes	No	Yes	Yes	18.424
32	Unfavorable outcome group	Male	48	52.7	3.32	2.25	0.46	164	13.3	212	10.32	47.6	312.818	0.678756	1.47556	94.2222	12.3308	1.10714	0.279412	4.58667	No	No	Yes	No	21.2031
33	Unfavorable outcome group	Male	65	77.8	7.39	1.04	1.04	100	15.6	297	3.74	34.7	2110.41	7.39	7.10577	285.577	6.41026	2.24207	0.449568	3.59615	No	No	Yes	Yes	20.7612
34	Unfavorable outcome group	Female	47	65	4.92	2.03	0.49	113	14.3	296	5.08	39.5	717.399	1.18759	2.42365	145.813	7.9021	1.64557	0.362025	2.50246	Yes	No	No	No	24.9108
35	Unfavorable outcome group	Male	50	49	2.63	2.04	0.58	144	13.9	206	8.23	49.9	265.578	0.747745	1.28922	100.98	10.3597	0.981964	0.278557	4.03431	No	No	Yes	Yes	25.1024
36	Unfavorable outcome group	Female	73	53.7	2.32	1.48	0.3	122	15.3	167	4.96	39.8	261.784	0.47027	1.56757	112.838	7.97386	1.34925	0.384422	3.35135	Yes	No	Yes	Yes	20.9566
37	Unfavorable outcome group	Male	48	65.2	4.57	1.69	0.55	148	13.2	137	8.16	48.2	370.467	1.48728	2.70414	81.0651	11.2121	1.3527	0.273859	4.8284	Yes	No	Yes	No	23.939
38	Unfavorable outcome group	Male	54	73.2	4.63	1.01	0.44	143	12.4	194	8.4	40	889.327	2.01703	4.58416	192.079	11.5323	1.83	0.31	8.31683	Yes	Yes	Yes	No	27.7177
39	Unfavorable outcome group	Female	58	52.4	2.46	1.91	0.24	113	14.1	203	8.82	43.7	261.455	0.30911	1.28796	106.283	8.01418	1.19908	0.322654	4.6178	No	No	Yes	No	18.7305
40	Unfavorable outcome group	Male	59	87.9	10.11	0.48	0.89	112	13.6	203	13.7	18.7	4275.69	18.7456	21.0625	422.917	8.23529	4.70053	0.727273	28.5417	No	Yes	No	Yes	20.4529
41	Unfavorable outcome group	Female	68	62.4	4.52	2.18	0.35	140	13.3	260	9.19	39.7	539.083	0.725688	2.07339	119.266	10.5263	1.57179	0.335013	4.2156	Yes	No	No	Yes	24.974
42	Unfavorable outcome group	Male	59	69	2.64	0.8	0.31	115	13.3	234	4.17	29.2	772.2	1.023	3.3	292.5	8.64662	2.36301	0.455479	5.2125	Yes	Yes	No	No	22.4323
43	Unfavorable outcome group	Male	31	81.6	8.47	1.24	0.56	121	13.6	317	4.32	37.8	2165.31	3.82516	6.83065	255.645	8.89706	2.15873	0.359788	3.48387	No	No	Yes	Yes	22.5306
44	Unfavorable outcome group	Male	45	79.2	7.54	1.22	0.58	117	14.9	638	8.25	39	3943.05	3.58459	6.18033	522.951	7.85235	2.03077	0.382051	6.7623	Yes	No	Yes	No	16.2331
45	Unfavorable outcome group	Male	70	43.2	3.81	3.9	0.79	133	13.7	277	8.11	40.5	270.608	0.771769	0.976923	71.0256	9.70803	1.06667	0.338272	2.07949	No	No	Yes	Yes	23.8751
46	Unfavorable outcome group	Male	75	71.9	4.44	1.14	0.5	101	13.9	257	9.29	35.4	1000.95	1.94737	3.89474	225.439	7.26619	2.03107	0.392655	8.14912	Yes	No	Yes	No	16.845
47	Unfavorable outcome group	Female	53	75.4	5.56	1.2	0.59	133	13.7	178	11.64	32.5	824.733	2.73367	4.63333	148.333	9.70803	2.32	0.421538	9.7	Yes	No	Yes	No	25.1559
48	Unfavorable outcome group	Male	46	87.5	14.27	1.16	0.7	87	15.4	418	7.74	25	5142.12	8.61121	12.3017	360.345	5.64935	3.5	0.616	6.67241	Yes	No	Yes	No	17.5781
49	Unfavorable outcome group	Male	45	72.4	3.61	0.98	0.36	129	11.9	218	10.95	37.8	803.041	1.32612	3.68367	222.449	10.8403	1.91534	0.314815	11.1735	Yes	No	Yes	No	24.2215
50	Unfavorable outcome group	Female	54	60.9	6.66	2.93	1.2	102	13.6	228	9.13	35.8	518.253	2.72765	2.27304	77.8157	7.5	1.70112	0.379888	3.11604	No	No	No	No	20.3428
51	Unfavorable outcome group	Male	61	75.4	4.2	1.96	0.35	108	14.5	187	4.83	37.2	400.714	0.75	2.14286	95.4082	7.44828	2.02688	0.389785	2.46429	No	No	Yes	No	20.202
52	Unfavorable outcome group	Male	45	75.6	6.02	1.07	0.7	131	15.2	344	8.41	34.7	1935.4	3.93832	5.62617	321.495	8.61842	2.17867	0.43804	7.85981	Yes	No	Yes	No	16.5289
53	Unfavorable outcome group	Male	58	63.4	3.62	1.52	0.43	129	14.8	174	9.66	43.1	414.395	1.02408	2.38158	114.474	8.71622	1.471	0.343387	6.35526	No	No	No	No	23.8751
54	Unfavorable outcome group	Male	51	59.2	4.38	2.39	0.34	132	13.4	202	7.93	43.7	370.192	0.623096	1.83264	84.5188	9.85075	1.35469	0.306636	3.31799	No	No	No	Yes	24.5675
55	Unfavorable outcome group	Male	70	49.8	1.13	0.87	0.21	139	12.6	127	9.1	39.8	164.954	0.272759	1.29885	145.977	11.0317	1.25126	0.316583	10.4598	Yes	No	No	No	23.1481
56	Favorable outcome group	Female	75	65.8	4.06	1.65	0.43	101	16	162	4.77	32.3	398.618	1.05806	2.46061	98.1818	6.3125	2.03715	0.495356	2.89091	Yes	Yes	Yes	No	18.6709
57	Favorable outcome group	Male	56	61.4	3.12	1.56	0.36	137	14.9	217	5.31	46	434	0.72	2	139.103	9.19463	1.33478	0.323913	3.40385	No	No	No	No	23.8367
58	Favorable outcome group	Male	36	51.6	2.63	1.93	0.41	155	12.8	252	6.08	48.4	343.399	0.558705	1.36269	130.57	12.1094	1.06612	0.264463	3.15026	Yes	No	No	No	29.9169
59	Favorable outcome group	Male	44	62.6	4.36	1.17	1.09	115	14.1	306	5.26	38.3	1140.31	4.06188	3.7265	261.538	8.15603	1.63446	0.368146	4.49573	Yes	No	Yes	No	23.5102
60	Favorable outcome group	Male	46	64.3	5.15	1.98	0.74	123	14.7	391	4.52	45.7	1016.99	1.92475	2.60101	197.475	8.36735	1.407	0.321663	2.28283	Yes	No	Yes	No	19.0311
61	Favorable outcome group	Male	70	68.3	4.65	1.1	0.75	113	14.6	274	4.39	28.2	1158.27	3.17045	4.22727	249.091	7.73973	2.42199	0.51773	3.99091	Yes	Yes	No	No	19.7133
62	Favorable outcome group	Female	61	82.5	6.39	0.78	0.57	109	14.1	226	4.15	32.7	1851.46	4.66962	8.19231	289.744	7.7305	2.52294	0.431193	5.32051	Yes	No	No	No	20.7031
63	Favorable outcome group	Male	56	68	4	1.11	0.67	118	14.7	238	4.55	36.3	857.658	2.41441	3.6036	214.414	8.02721	1.87328	0.404959	4.0991	No	No	Yes	No	21.6049
64	Favorable outcome group	Female	27	57.5	3.09	1.64	0.54	105	17	405	4.18	33.9	763.079	1.01744	1.88415	246.951	6.17647	1.69617	0.501475	2.54878	Yes	No	Yes	No	18.75
65	Favorable outcome group	Male	23	52.7	3.1	1.88	0.8	157	13.4	200	4.48	42.3	329.787	1.31915	1.64894	106.383	11.7164	1.24586	0.316785	2.38298	Yes	No	No	No	19.5918
66	Favorable outcome group	Male	20	55.2	4.29	2.22	0.95	148	13.3	259	4.82	45.5	500.5	1.83581	1.93243	116.667	11.1278	1.21319	0.292308	2.17117	No	No	No	No	20.9024
67	Favorable outcome group	Male	71	62.6	2.74	1.07	0.36	122	14	94	5.29	37.3	240.71	0.921869	2.56075	87.8505	8.71429	1.67828	0.375335	4.94393	Yes	No	No	Yes	20.5191
68	Favorable outcome group	Male	65	69.3	4.95	1.47	0.54	121	16.5	214	3.94	34.4	720.612	1.81837	3.36735	145.578	7.33333	2.01453	0.479651	2.68027	Yes	No	Yes	No	22.8624
69	Favorable outcome group	Male	46	56	2.6	1.36	0.21	139	13.1	330	4.94	40.7	630.882	0.401471	1.91176	242.647	10.6107	1.37592	0.321867	3.63235	No	No	No	No	22.6422
70	Favorable outcome group	Female	26	39.1	1.6	1.76	0.67	117	13.5	211	4.82	39.5	191.818	0.609091	0.909091	119.886	8.66667	0.989873	0.341772	2.73864	Yes	Yes	No	No	18.026
71	Favorable outcome group	Male	35	56.1	2.27	1.33	0.23	147	14.1	321	5.9	44.2	547.872	0.392556	1.70677	241.353	10.4255	1.26923	0.319005	4.43609	Yes	No	No	No	24.6914
72	Favorable outcome group	Male	69	54.5	5.52	3.26	0.79	85	14.2	346	6.17	25.2	585.865	1.33767	1.69325	106.135	5.98592	2.1627	0.563492	1.89264	No	No	Yes	No	19.5312
73	Favorable outcome group	Male	32	59.4	4.5	2.22	0.76	136	13.5	275	4.65	44.6	557.432	1.54054	2.02703	123.874	10.0741	1.33184	0.302691	2.09459	Yes	No	Yes	No	19.4094
74	Favorable outcome group	Female	22	46.1	2.59	2.41	0.51	110	16	314	4.52	45.6	337.452	0.548091	1.07469	130.29	6.875	1.01096	0.350877	1.87552	No	No	No	No	20.5693
75	Favorable outcome group	Female	21	38.5	1.54	1.8	0.55	107	17	200	4.36	49.4	171.111	0.470556	0.855556	111.111	6.29412	0.779352	0.34413	2.42222	Yes	No	No	No	17.301
76	Favorable outcome group	Male	37	57.2	2.96	1.58	0.47	148	12.6	222	4.67	43.2	415.899	0.880506	1.87342	140.506	11.746	1.32407	0.291667	2.9557	No	No	No	No	22.5306
77	Favorable outcome group	Male	25	64.8	5.43	1.06	1.53	125	15.2	406	4.34	34.1	2079.79	7.83764	5.12264	383.019	8.22368	1.90029	0.445748	4.09434	Yes	No	No	No	16.598
78	Favorable outcome group	Female	43	58.8	2.88	1.23	0.34	115	15.2	193	5.19	42.1	451.902	0.796098	2.34146	156.911	7.56579	1.39667	0.361045	4.21951	Yes	No	No	No	22.449
79	Favorable outcome group	Female	43	80.1	9.75	1.38	1.04	120	18.5	278	4.85	43.1	1964.13	7.34783	7.06522	201.449	6.48649	1.85847	0.429234	3.51449	Yes	Yes	Yes	No	18.75
80	Favorable outcome group	Male	43	69.2	2.36	0.58	0.44	116	14.3	240	4.88	26	976.552	1.79034	4.06897	413.793	8.11189	2.66154	0.55	8.41379	Yes	No	No	No	21.4619
81	Favorable outcome group	Male	55	50.6	2.62	1.59	0.33	128	14.2	270	5.06	41.3	444.906	0.543774	1.6478	169.811	9.01408	1.22518	0.343826	3.18239	Yes	No	No	Yes	18.6851
82	Favorable outcome group	Male	56	53.3	4.96	3.01	0.87	119	14.7	173	5.32	41.7	285.076	1.43362	1.64784	57.4751	8.09524	1.27818	0.352518	1.76744	Yes	No	Yes	Yes	24.3824
83	Favorable outcome group	Male	53	73.2	5.91	1.55	0.58	118	16.8	247	3.54	37.2	941.787	2.21148	3.8129	159.355	7.02381	1.96774	0.451613	2.28387	No	No	Yes	No	21.9774
84	Favorable outcome group	Male	53	55.4	3.58	1.86	0.96	111	16.1	362	4.64	35.8	696.753	1.84774	1.92473	194.624	6.89441	1.54749	0.449721	2.49462	Yes	Yes	Yes	No	15.0597
85	Favorable outcome group	Male	58	67.9	4.98	0.92	1.04	130	14.4	220	3.76	36.2	1190.87	5.62957	5.41304	239.13	9.02778	1.87569	0.39779	4.08696	Yes	Yes	Yes	No	19.8347
86	Favorable outcome group	Male	39	54.3	2.96	1.78	0.36	134	12.9	132	4.51	39.1	219.506	0.598652	1.66292	74.1573	10.3876	1.38875	0.329923	2.53371	Yes	No	No	No	19.5918
87	Favorable outcome group	Male	44	50.4	2.37	1.61	0.36	142	13.7	202	5.08	45.9	297.354	0.529938	1.47205	125.466	10.365	1.09804	0.298475	3.15528	No	No	No	No	23.1837
88	Favorable outcome group	Male	68	69.9	6.72	1.13	1.4	128	14.5	324	8.91	34.2	1926.8	8.32566	5.9469	286.726	8.82759	2.04386	0.423977	7.88496	Yes	Yes	Yes	No	21.1927
89	Favorable outcome group	Female	29	63.1	2.87	1.22	0.4	117	14	235	4.53	38	552.828	0.940984	2.35246	192.623	8.35714	1.66053	0.368421	3.71311	Yes	No	Yes	No	20.7031
90	Favorable outcome group	Male	75	65.6	4.44	1.61	0.59	117	15.9	291	4.78	33.3	802.509	1.62708	2.75776	180.745	7.35849	1.96997	0.477477	2.96894	No	No	No	Yes	21.2245
91	Favorable outcome group	Female	67	73.3	3.53	0.81	0.46	89	15.2	151	3.22	29.7	658.062	2.00469	4.35802	186.42	5.85526	2.46801	0.511785	3.97531	Yes	Yes	No	Yes	18.5901
92	Favorable outcome group	Male	37	68.6	6.39	1.93	0.88	119	15.1	467	4.69	38.2	1546.18	2.91358	3.31088	241.969	7.88079	1.79581	0.395288	2.43005	Yes	No	No	No	15.4652
93	Favorable outcome group	Female	51	37.4	1.73	2.19	0.58	134	14	262	4.97	44.5	206.968	0.458174	0.789954	119.635	9.57143	0.840449	0.314607	2.26941	No	No	No	No	24.974
94	Favorable outcome group	Male	50	48.7	3.29	2.84	0.47	148	12.8	278	4.72	48.1	322.049	0.544472	1.15845	97.8873	11.5625	1.01247	0.266112	1.66197	No	No	Yes	No	19.721
95	Favorable outcome group	Male	23	67.6	5.21	1.73	0.7	126	15.4	209	4.62	40.9	629.416	2.10809	3.01156	120.809	8.18182	1.65281	0.376528	2.67052	No	No	No	No	16.9753
96	Favorable outcome group	Male	74	69.8	3.61	0.87	0.53	121	14	127	5.21	35.3	526.977	2.1992	4.14943	145.977	8.64286	1.97734	0.396601	5.98851	Yes	No	No	Yes	20.0796
97	Favorable outcome group	Male	67	64.3	4.23	1.65	0.47	114	13.4	165	5.37	40.2	423	1.20491	2.56364	100	8.50746	1.5995	0.333333	3.25455	No	No	No	Yes	20.1951
98	Favorable outcome group	Female	43	49.6	2.92	2.2	0.71	109	16.4	227	4.38	38.1	301.291	0.942364	1.32727	103.182	6.64634	1.30184	0.430446	1.99091	Yes	No	Yes	No	18.3594
99	Favorable outcome group	Female	47	62.3	2.33	1.16	0.19	120	13.6	146	4.47	41.4	293.259	0.381638	2.00862	125.862	8.82353	1.50483	0.328502	3.85345	No	No	No	No	26.5625
100	Favorable outcome group	Male	36	60	3.56	1.87	0.33	136	13.5	257	4.45	34.4	489.262	0.628235	1.90374	137.433	10.0741	1.74419	0.392442	2.37968	No	No	No	No	18.0785
101	Favorable outcome group	Male	57	54.9	4.06	1.98	1.15	85	17.7	273	4	27.8	559.788	2.35808	2.05051	137.879	4.80226	1.97482	0.636691	2.0202	Yes	No	Yes	No	14.6924
102	Favorable outcome group	Female	33	51.8	2.32	1.69	0.45	115	14.4	269	4.95	41.6	369.278	0.617751	1.37278	159.172	7.98611	1.24519	0.346154	2.92899	Yes	No	No	No	18.1955
103	Favorable outcome group	Male	61	71.3	6.69	1.17	0.69	112	14.8	284	4.42	35.5	1623.9	3.94538	5.71795	242.735	7.56757	2.00845	0.416901	3.77778	No	No	Yes	No	20.3954
104	Favorable outcome group	Female	74	61.8	1.58	0.45	0.26	109	15.5	125	4.06	37.7	438.889	0.912889	3.51111	277.778	7.03226	1.63926	0.411141	9.02222	Yes	No	No	No	17.7458
105	Favorable outcome group	Male	24	80.9	8.07	1.24	0.64	136	16.1	235	4.92	43.8	1529.4	4.16516	6.50806	189.516	8.4472	1.84703	0.36758	3.96774	Yes	Yes	Yes	No	23.1837
106	Favorable outcome group	Male	53	72.8	5.17	1.04	0.79	99	13	534	4.2	28.5	2654.6	3.92721	4.97115	513.462	7.61538	2.55439	0.45614	4.03846	Yes	Yes	No	No	19.5918
107	Favorable outcome group	Male	50	61.8	4.51	1.69	0.42	138	13.2	304	5.43	39.5	811.266	1.12083	2.66864	179.882	10.4545	1.56456	0.334177	3.21302	Yes	Yes	Yes	No	25.2595
108	Favorable outcome group	Male	62	65.5	2.58	0.93	0.35	129	13.3	202	4.81	38.7	560.387	0.970968	2.77419	217.204	9.69925	1.69251	0.343669	5.17204	Yes	No	No	Yes	23.3844
109	Favorable outcome group	Female	67	62.7	5.32	1.86	0.75	95	14.2	367	4.86	29.3	1049.7	2.14516	2.86022	197.312	6.69014	2.13993	0.484642	2.6129	Yes	Yes	No	No	14.1519
110	Favorable outcome group	Male	58	44.8	1.35	1.29	0.24	127	15.1	177	4.76	41.2	185.233	0.251163	1.04651	137.209	8.4106	1.08738	0.366505	3.68992	Yes	No	No	No	19.0311

## Sheet: Sheet3
Favorable outcome group	24000456	Female	75	65.8	4.06	1.65	0.43	101	16	162	4.77	32.3	398.618	1.05806	2.46061	98.1818	6.3125	2.03715	0.495356	2.89091	Yes	Yes	Yes	No	18.6709
Favorable outcome group	24001660	Male	56	61.4	3.12	1.56	0.36	137	14.9	217	5.31	46	434	0.72	2	139.103	9.19463	1.33478	0.323913	3.40385	No	No	No	No	23.8367
Favorable outcome group	24003335	Male	36	51.6	2.63	1.93	0.41	155	12.8	252	6.08	48.4	343.399	0.558705	1.36269	130.57	12.1094	1.06612	0.264463	3.15026	Yes	No	No	No	29.9169
Favorable outcome group	24006248	Male	44	62.6	4.36	1.17	1.09	115	14.1	306	5.26	38.3	1140.31	4.06188	3.7265	261.538	8.15603	1.63446	0.368146	4.49573	Yes	No	Yes	No	23.5102
Favorable outcome group	24007993	Male	46	64.3	5.15	1.98	0.74	123	14.7	391	4.52	45.7	1016.99	1.92475	2.60101	197.475	8.36735	1.407	0.321663	2.28283	Yes	No	Yes	No	19.0311
Favorable outcome group	24008711	Male	70	68.3	4.65	1.1	0.75	113	14.6	274	4.39	28.2	1158.27	3.17045	4.22727	249.091	7.73973	2.42199	0.51773	3.99091	Yes	Yes	No	No	19.7133
Favorable outcome group	24008896	Female	61	82.5	6.39	0.78	0.57	109	14.1	226	4.15	32.7	1851.46	4.66962	8.19231	289.744	7.7305	2.52294	0.431193	5.32051	Yes	No	No	No	20.7031
Favorable outcome group	24009127	Male	56	68	4	1.11	0.67	118	14.7	238	4.55	36.3	857.658	2.41441	3.6036	214.414	8.02721	1.87328	0.404959	4.0991	No	No	Yes	No	21.6049
Favorable outcome group	24011822	Female	27	57.5	3.09	1.64	0.54	105	17	405	4.18	33.9	763.079	1.01744	1.88415	246.951	6.17647	1.69617	0.501475	2.54878	Yes	No	Yes	No	18.75
Favorable outcome group	24013862	Male	23	52.7	3.1	1.88	0.8	157	13.4	200	4.48	42.3	329.787	1.31915	1.64894	106.383	11.7164	1.24586	0.316785	2.38298	Yes	No	No	No	19.5918
Favorable outcome group	24014170	Male	20	55.2	4.29	2.22	0.95	148	13.3	259	4.82	45.5	500.5	1.83581	1.93243	116.667	11.1278	1.21319	0.292308	2.17117	No	No	No	No	20.9024
Favorable outcome group	24014448	Male	71	62.6	2.74	1.07	0.36	122	14	94	5.29	37.3	240.71	0.921869	2.56075	87.8505	8.71429	1.67828	0.375335	4.94393	Yes	No	No	Yes	20.5191
Favorable outcome group	24016034	Male	65	69.3	4.95	1.47	0.54	121	16.5	214	3.94	34.4	720.612	1.81837	3.36735	145.578	7.33333	2.01453	0.479651	2.68027	Yes	No	Yes	No	22.8624
Favorable outcome group	24016763	Male	46	56	2.6	1.36	0.21	139	13.1	330	4.94	40.7	630.882	0.401471	1.91176	242.647	10.6107	1.37592	0.321867	3.63235	No	No	No	No	22.6422
Favorable outcome group	24016810	Female	26	39.1	1.6	1.76	0.67	117	13.5	211	4.82	39.5	191.818	0.609091	0.909091	119.886	8.66667	0.989873	0.341772	2.73864	Yes	Yes	No	No	18.026
Favorable outcome group	24017041	Male	35	56.1	2.27	1.33	0.23	147	14.1	321	5.9	44.2	547.872	0.392556	1.70677	241.353	10.4255	1.26923	0.319005	4.43609	Yes	No	No	No	24.6914
Favorable outcome group	24017697	Male	69	54.5	5.52	3.26	0.79	85	14.2	346	6.17	25.2	585.865	1.33767	1.69325	106.135	5.98592	2.1627	0.563492	1.89264	No	No	Yes	No	19.5312
Favorable outcome group	24018113	Male	32	59.4	4.5	2.22	0.76	136	13.5	275	4.65	44.6	557.432	1.54054	2.02703	123.874	10.0741	1.33184	0.302691	2.09459	Yes	No	Yes	No	19.4094
Favorable outcome group	24019655	Female	22	46.1	2.59	2.41	0.51	110	16	314	4.52	45.6	337.452	0.548091	1.07469	130.29	6.875	1.01096	0.350877	1.87552	No	No	No	No	20.5693
Favorable outcome group	24019755	Female	21	38.5	1.54	1.8	0.55	107	17	200	4.36	49.4	171.111	0.470556	0.855556	111.111	6.29412	0.779352	0.34413	2.42222	Yes	No	No	No	17.301
Favorable outcome group	24020268	Male	37	57.2	2.96	1.58	0.47	148	12.6	222	4.67	43.2	415.899	0.880506	1.87342	140.506	11.746	1.32407	0.291667	2.9557	No	No	No	No	22.5306
Favorable outcome group	24021057	Male	25	64.8	5.43	1.06	1.53	125	15.2	406	4.34	34.1	2079.79	7.83764	5.12264	383.019	8.22368	1.90029	0.445748	4.09434	Yes	No	No	No	16.598
Favorable outcome group	24021148	Female	43	58.8	2.88	1.23	0.34	115	15.2	193	5.19	42.1	451.902	0.796098	2.34146	156.911	7.56579	1.39667	0.361045	4.21951	Yes	No	No	No	22.449
Favorable outcome group	24021241	Female	43	80.1	9.75	1.38	1.04	120	18.5	278	4.85	43.1	1964.13	7.34783	7.06522	201.449	6.48649	1.85847	0.429234	3.51449	Yes	Yes	Yes	No	18.75
Favorable outcome group	24021760	Male	43	69.2	2.36	0.58	0.44	116	14.3	240	4.88	26	976.552	1.79034	4.06897	413.793	8.11189	2.66154	0.55	8.41379	Yes	No	No	No	21.4619
Favorable outcome group	24024674	Male	55	50.6	2.62	1.59	0.33	128	14.2	270	5.06	41.3	444.906	0.543774	1.6478	169.811	9.01408	1.22518	0.343826	3.18239	Yes	No	No	Yes	18.6851
Favorable outcome group	24025169	Male	56	53.3	4.96	3.01	0.87	119	14.7	173	5.32	41.7	285.076	1.43362	1.64784	57.4751	8.09524	1.27818	0.352518	1.76744	Yes	No	Yes	Yes	24.3824
Favorable outcome group	24025332	Male	53	73.2	5.91	1.55	0.58	118	16.8	247	3.54	37.2	941.787	2.21148	3.8129	159.355	7.02381	1.96774	0.451613	2.28387	No	No	Yes	No	21.9774
Favorable outcome group	24025364	Male	53	55.4	3.58	1.86	0.96	111	16.1	362	4.64	35.8	696.753	1.84774	1.92473	194.624	6.89441	1.54749	0.449721	2.49462	Yes	Yes	Yes	No	15.0597
Favorable outcome group	24025925	Male	58	67.9	4.98	0.92	1.04	130	14.4	220	3.76	36.2	1190.87	5.62957	5.41304	239.13	9.02778	1.87569	0.39779	4.08696	Yes	Yes	Yes	No	19.8347
Favorable outcome group	24025972	Male	39	54.3	2.96	1.78	0.36	134	12.9	132	4.51	39.1	219.506	0.598652	1.66292	74.1573	10.3876	1.38875	0.329923	2.53371	Yes	No	No	No	19.5918
Favorable outcome group	24026177	Male	44	50.4	2.37	1.61	0.36	142	13.7	202	5.08	45.9	297.354	0.529938	1.47205	125.466	10.365	1.09804	0.298475	3.15528	No	No	No	No	23.1837
Favorable outcome group	24028584	Male	68	69.9	6.72	1.13	1.4	128	14.5	324	8.91	34.2	1926.8	8.32566	5.9469	286.726	8.82759	2.04386	0.423977	7.88496	Yes	Yes	Yes	No	21.1927
Favorable outcome group	24028869	Female	29	63.1	2.87	1.22	0.4	117	14	235	4.53	38	552.828	0.940984	2.35246	192.623	8.35714	1.66053	0.368421	3.71311	Yes	No	Yes	No	20.7031
Favorable outcome group	24030888	Male	75	65.6	4.44	1.61	0.59	117	15.9	291	4.78	33.3	802.509	1.62708	2.75776	180.745	7.35849	1.96997	0.477477	2.96894	No	No	No	Yes	21.2245
Favorable outcome group	24032889	Female	67	73.3	3.53	0.81	0.46	89	15.2	151	3.22	29.7	658.062	2.00469	4.35802	186.42	5.85526	2.46801	0.511785	3.97531	Yes	Yes	No	Yes	18.5901
Favorable outcome group	24033166	Male	37	68.6	6.39	1.93	0.88	119	15.1	467	4.69	38.2	1546.18	2.91358	3.31088	241.969	7.88079	1.79581	0.395288	2.43005	Yes	No	No	No	15.4652
Favorable outcome group	24033480	Female	51	37.4	1.73	2.19	0.58	134	14	262	4.97	44.5	206.968	0.458174	0.789954	119.635	9.57143	0.840449	0.314607	2.26941	No	No	No	No	24.974
Favorable outcome group	24034030	Male	50	48.7	3.29	2.84	0.47	148	12.8	278	4.72	48.1	322.049	0.544472	1.15845	97.8873	11.5625	1.01247	0.266112	1.66197	No	No	Yes	No	19.721
Favorable outcome group	24034637	Male	23	67.6	5.21	1.73	0.7	126	15.4	209	4.62	40.9	629.416	2.10809	3.01156	120.809	8.18182	1.65281	0.376528	2.67052	No	No	No	No	16.9753
Favorable outcome group	24035077	Male	74	69.8	3.61	0.87	0.53	121	14	127	5.21	35.3	526.977	2.1992	4.14943	145.977	8.64286	1.97734	0.396601	5.98851	Yes	No	No	Yes	20.0796
Favorable outcome group	24036514	Male	67	64.3	4.23	1.65	0.47	114	13.4	165	5.37	40.2	423	1.20491	2.56364	100	8.50746	1.5995	0.333333	3.25455	No	No	No	Yes	20.1951
Favorable outcome group	24036642	Female	43	49.6	2.92	2.2	0.71	109	16.4	227	4.38	38.1	301.291	0.942364	1.32727	103.182	6.64634	1.30184	0.430446	1.99091	Yes	No	Yes	No	18.3594
Favorable outcome group	24037319	Female	47	62.3	2.33	1.16	0.19	120	13.6	146	4.47	41.4	293.259	0.381638	2.00862	125.862	8.82353	1.50483	0.328502	3.85345	No	No	No	No	26.5625
Favorable outcome group	24039091	Male	36	60	3.56	1.87	0.33	136	13.5	257	4.45	34.4	489.262	0.628235	1.90374	137.433	10.0741	1.74419	0.392442	2.37968	No	No	No	No	18.0785
Favorable outcome group	24039577	Male	57	54.9	4.06	1.98	1.15	85	17.7	273	4	27.8	559.788	2.35808	2.05051	137.879	4.80226	1.97482	0.636691	2.0202	Yes	No	Yes	No	14.6924
Favorable outcome group	24040723	Female	33	51.8	2.32	1.69	0.45	115	14.4	269	4.95	41.6	369.278	0.617751	1.37278	159.172	7.98611	1.24519	0.346154	2.92899	Yes	No	No	No	18.1955
Favorable outcome group	24041061	Male	61	71.3	6.69	1.17	0.69	112	14.8	284	4.42	35.5	1623.9	3.94538	5.71795	242.735	7.56757	2.00845	0.416901	3.77778	No	No	Yes	No	20.3954
Favorable outcome group	24042373	Female	74	61.8	1.58	0.45	0.26	109	15.5	125	4.06	37.7	438.889	0.912889	3.51111	277.778	7.03226	1.63926	0.411141	9.02222	Yes	No	No	No	17.7458
Favorable outcome group	24043129	Male	24	80.9	8.07	1.24	0.64	136	16.1	235	4.92	43.8	1529.4	4.16516	6.50806	189.516	8.4472	1.84703	0.36758	3.96774	Yes	Yes	Yes	No	23.1837
Favorable outcome group	24045864	Male	53	72.8	5.17	1.04	0.79	99	13	534	4.2	28.5	2654.6	3.92721	4.97115	513.462	7.61538	2.55439	0.45614	4.03846	Yes	Yes	No	No	19.5918
Favorable outcome group	24047767	Male	50	61.8	4.51	1.69	0.42	138	13.2	304	5.43	39.5	811.266	1.12083	2.66864	179.882	10.4545	1.56456	0.334177	3.21302	Yes	Yes	Yes	No	25.2595
Favorable outcome group	24049812	Male	62	65.5	2.58	0.93	0.35	129	13.3	202	4.81	38.7	560.387	0.970968	2.77419	217.204	9.69925	1.69251	0.343669	5.17204	Yes	No	No	Yes	23.3844
Favorable outcome group	24052947	Female	67	62.7	5.32	1.86	0.75	95	14.2	367	4.86	29.3	1049.7	2.14516	2.86022	197.312	6.69014	2.13993	0.484642	2.6129	Yes	Yes	No	No	14.1519
Favorable outcome group	24055608	Male	58	44.8	1.35	1.29	0.24	127	15.1	177	4.76	41.2	185.233	0.251163	1.04651	137.209	8.4106	1.08738	0.366505	3.68992	Yes	No	No	No	19.0311
